# Supplementary material for: Global transcriptome profiling and functional analysis reveal that tissue-specific constitutive overexpression of cytochrome P450s confers tolerance to imidacloprid in palm weevils in date palm fields
Source: BMC Genomics. 2019 May 31;20:440. doi: 10.1186/s12864-019-5837-4 (PMC6545022; doi:10.1186/s12864-019-5837-4)
Supplement: Supplementary file 3 — Table S1. Lists of the oligonucleotide primers with amplicon size, Tm, min-max Ct and primer efficiency. (XLSX 20 kb) [file 12864_2019_5837_MOESM3_ESM.xlsx]

## Sheet: Table S1 Primers
Table S1. Lists of the oligonucleotide primers with amplicon size, Tm, min-max Ct and primer efficiency.
Transcript Name		Primer sequences (5' to 3')	Tm	Product size (bp)	IDT Tm	Ct(min)	Ct (max)	Efficiency
CYP6MS2*	Forward	TTCACCCCAGAGAACAAAGC	60.23	205	55.2
	Reverse	CTTGAGGCGTTCAACCAAAC	60.67		54.7
CYP6CR10	Forward	ACGGCAGCTAAAATGAGACG	60.41	203	55.4	21.38	35.75	0.8495
	Reverse	CGAAGTAACTCGGGGTTTTG	59.6		53.6
CYP6BX6	Forward	GCCCCTTTAAGTCCCTCAAC	59.94	203	55.6	20.46	34.68	0.843
	Reverse	GGCTGCTTGGTAACGTGAAT	60.14		55.8
CYP6NS1*	Forward	CTCTTCGCACCAAACTCACA	60.02	205	55.3
	Reverse	CCAACAACCACCAGGGTATC	60.09		55.6
CYP6BW20	Forward	AAGGTGGTTGGTGAATACGC	59.86	211	55.5	19.84	33.59	0.8881
	Reverse	TCCAGTGAGGGATGAGGAAC	60.05		56.1
CYP6BW21	Forward	CGAGGAAAACAGGAACAAGC	59.85	204	54.2	19.81	30.98	1.1215
	Reverse	CCTTTTGCGACGAGTACGAT	60.27		55.1
CYP6NU1	Forward	CACAAGCACGCTGGAGTTTA	60.05	207	55.6	19.85	31.18	0.9848
	Reverse	GAAAGTAGGCGTCAGCTTGG	60.02		56
CYP347E6	Forward	CTCCAACCAGGATCTTTCCA	60.04	197	54.3	19.27	33.18	0.8404
	Reverse	CCAAGCTCGATCAGAAACTG	58.6		53.5
CYP6BX5	Forward	GCGTCAAACCTACCTTGCTC	59.88	206	56.2	21.9	34.33	1.0346
	Reverse	CCAGCGAGTTCTTCAAATCC	59.81		53.8
CYP6NR1	Forward	TTCTGCCTTGGAACCTCTTG	60.37	203	55	17.41	29.31	1.0127
	Reverse	ATATGCCTGAGCCGTGATCT	59.68		55.9
CYP6NV1	Forward	GGTGAGATCAGTTCCGGGTA	59.98	189	54.9	21.87	34.7	0.9995
	Reverse	GTTTGCACCAAGCCCTACAT	59.93		56
CYP6DG7	Forward	GATGTTTGGCACTGTGTTGG	60.01	196	54.8	20.83	31.93	1.1206
	Reverse	AGTCCTGCCATATCGACGAA	60.62		55.7
CYP6DG2	Forward	TTTGCAGCAGGTTGTAGACG	60.05	195	55.6	21.78	36.19	0.9519
	Reverse	CGTTCAGGGTCGAATTTCTC	59.67		53.4
CYP6BW18	Forward	TGTTGCAGTTGAGGAACACC	59.73	210	55.7	20.89	32.68	1.0271
	Reverse	CATGTTGATCCAGGACATCG	59.92		53.3
CYP6BW19	Forward	CAAACGCCACGAGTTTACCT	60.17	205	55.6	20.93	31.89	0.9686
	Reverse	GTCCAGCCATACGTCACCTT	60		57.1
CYP6fra2	Forward	GGCCCTAGTGGTTGTCACAT	59.85	212	57.2	23.61	35.48	1.073
	Reverse	TCCACGCTCCTCCATACTTC	60.22		56.3
CYP6fra1	Forward	CGCCCAAGCCTTTATCTTCT	60.7	200	55.1	20.72	31.12	0.884
	Reverse	CTCCAATCACCTGGTCCAAA	60.89		54.8
CYP6fra4	Forward	TAGTGGCCGTAACGCTTCTT	59.9	203	56.4	19.85	34.11	0.8568
	Reverse	TCCAAATCGTACACCCATAGC	59.84		54.6
CYP6NT1	Forward	TTTGGAGGAGCTTGGAACTG	60.37	195	55	17.95	29.85	1.1076
	Reverse	CGACAAGTGTTGCCTCATGT	59.75		55.7
CYP6fra10	Forward	GACATTTTCAAGGAACGAGGA	59.16	165	52.8	18.68	31.37	1.0192
	Reverse	TTTCATGAGTTACGTGTTGTGG	58.6		53.4
CYP6BW17	Forward	GACCACCATGACCTTTGCTT	59.97	199	55.6	21.28	34.67	0.9419
	Reverse	AACGCGAGGGATACTTGCTA	59.87		56
CYP6fra5	Forward	CCATGTTGGACACGATTCAG	59.96	203	53.8	19.73	31.13	1.1222
	Reverse	GGTGATTGTGGTTGATGACG	59.81		54
CYP6fra6*	Forward	GGGCGTGATCCAAGTAGAAA	60.07	218	56.1
	Reverse	GATGATGGTAGTTGCCGTGA	59.53		55.5
CYP6CR11	Forward	ACGGCAGCTAAAATGAGACG	60.41	187	55.4	19.62	34.44	0.8174
	Reverse	CGAAGTAACTCGGGGTTTTG	59.6		53.6
CYP6ABfra9*	Forward	AAGGGACTATCGTCGGGGAA	57.6	137	57.6
	Reverse	CGAGGAGGTCTCAAATCCGG	57.3		57.3
CYP6HY3	Forward	TTGAACGGTACTCTGTGGGC	57.2	217	57.2	22.84	34.86	1.0988
	Reverse	TACATACGCGCGGAAGGTTT	56.9		56.9
CYP6AEFRA6*	Forward	CTATCTGGCCCGCTGTTTT	60.22	192	55.3
	Reverse	TGCTCTCTATGCTGTCACCAG	59.2		56.5
CYP6ABfra10*	Forward	CTCGACCGGAATCTTCTACG	59.83	205	54.6
	Reverse	GCTCCACGACCTCCTTATGA	60.22		56.3
CYP6fra3	Forward	CGCGACACTTACGAAAAAGC	60.93	200	54.8	19.19	30.09	0.9394
	Reverse	TCGCCTTCCATAGCGAATAG	60.32		54.3
CYP6fra9	Forward	ACGTGTTGGGCCGGTTTA	62.29	191	57.4	18.77	32.17	0.9626
	Reverse	GTGAAACTGAAAACCCCAAGC	60.88		54.8
CYP6fra8	Forward	GACAGTTCCTCCTGGGCAAA	57.4	197	57.4	22.86	35.69	1.0244
	Reverse	GTTCATAATAGGCGCCGTGC	56.6		56.6
CYP6ABfra11*	Forward	TCGAGCAGAAAAACTTCAAGCC	55.9	176	55.9
	Reverse	TGCCATCAACTCTCTTGCGT	57		57
CYP6fra7	Forward	ATCGGGAGAAGTACGACGTT	58.67	210	55.6	19.78	30.68	0.9038
	Reverse	CCTGACTAAATGCCAGTTCCA	60.12		54.9
CYP345J1	Forward	TATTTCCCCGAACCACACA	59.76	200	53.8	17.84	30.8	0.937
	Reverse	ACTGGTGTTTTGCTGCTCCT	59.91		57.3
CYP9CS2	Forward	TCGGGGATTCTGGGATAACT	60.65	183	55.1	20.64	35.02	0.836
	Reverse	CGGTAAAATGGTCGAAGTCC	59.43		53.5
CYP9Z33	Forward	GCACCATCGCTTTTCAAGA	59.94	205	53.6	20.63	34.63	0.8859
	Reverse	CTGTAGCGAAACCAGCATCA	60.01		55.2
CYP9ANfra1	Forward	TTCGGCACAGAACAAAAGC	59.98	197	54	18.44	29.72	0.8621
	Reverse	GGTCGAGCATTCACAGAAAAC	59.73		54.3
CYP9Z86	Forward	TCGTTCCAGAAAGGTTCAGC	60.38	187	55.1	18.72	28.41	0.9303
	Reverse	CTCAATGGTACGGGCATCTT	59.96		54.8
CYP9Z82	Forward	AATGGAGGGAGATGAGAGCA	59.76	199	55.4	20.91	31.89	1.15
	Reverse	ATACCAAAGGCAGTGGTTGC	60		55.9
CYP9Z83	Forward	CCGGGGGTTGTGTATAAGTG	60.1	204	55.3	20.13	34.83	0.8337
	Reverse	GGCTTCGATTGTTTGACACC	60.5		54.5
CYP9Z85	Forward	GTTTGCACCAAGCCCTACAT	60	205	55.9	19.72	30.98	0.9235
	Reverse	CCGCATCCAAAAGGAAAGT	60.06		53.4
CYP9Z84*	Forward	TAACCGTGTTCCGTGCTGTA	60.17	192	56.3
	Reverse	GCTGTCTCCAAAGATCAACCA	60.25		55
CYP4G185	Forward	GGTTGCTGGAGAAATTGGAG	59.67	205	53.8	15.93	25.89	1.0949
	Reverse	GGCCTCAGCCAGATTTTGTA	60.21		55.1
CYP4BD13	Forward	AGCTGGCTTTCTTGGACCTT	59.67	202	56.9	23.44	35.59	1.1029
	Reverse	ATATGGCGTGCTGCTCTTCT	60.21		56.6
CYP4BG7	Forward	GAGGAGGTGGACACGTTCAT	59.97	209	56.8	20.77	35.66	0.8338
	Reverse	ACGGGACACTGGGGTATAGA	59.28		57.1
CYP4LC1	Forward	TCCAAGAGGGAGAAGAAGCA	60.07	197	55.5	21.9	34.93	0.9833
	Reverse	CCCGCCAGCATAAATGTTAC	60.34		54.2
CYP4KX2	Forward	AAAGACAACTCCTGCGTTCG	60.43	192	55.6	19.88	31.05	0.9081
	Reverse	CGTCCCTAATACCCTGGTTG	59.31		54.8
CYP4BQ9	Forward	GTGGGCGGTGATAAAAACTG	60.37	206	54.3	22.74	33.84	0.9234
	Reverse	AGAAGGGGCATTAGGAAGGA	60.03		55.4
CYP4G186	Forward	TCACCTTTGCTGACACCTTG	59.87	196	55.4	14.14	25.24	0.9793
	Reverse	TGTTCTTGTGAGCGGTGAAC	59.88		55.6
CYP4LE1	Forward	AGCCTCAGGTGCTACACGAT	59.9	204	58.4	18.83	33.31	0.8012
	Reverse	ACGGATGTCTTTTGGCTACG	60.13		55.2
CYP4LD1	Forward	GCATGATACAACGTCTTCAGC	58.39	219	54.1	23.83	35.9	1.0798
	Reverse	CGTCGTGCTACTAATGGAACA	58.86		54.7
CYP4BDfra1	Forward	TATCCCCTTACCTGGATGCA	60.29	170	55.2	19.69	31.89	0.9428
	Reverse	AAGGTCCAAGAAAGCCAGCT	60.38		56.9
CYP4BDfra2	Forward	ATGACGGGCCTTTAAGTGTTC	60.37	181	55.3	20.03	29.89	0.9072
	Reverse	GGTGTTATCGCTTTTCGATGC	61.84		54.6
CYP4DV1	Forward	GCGTGTCGGTAAAGTCACAA	59.76	204	55.5	21.48	32.26	0.9428
	Reverse	TCAGTCGGCTCTCTATGACG	59.14		55.9
CYP4G187	Forward	CGCCACTACTATGCCTTCGT	60.29	201	57	21.64	34.83	0.9651
	Reverse	CGTCAACCGAACTTTGAACC	60.53		54.3
CYP4BD12	Forward	GAAGGGTGTCAAAGCCACAT	59.97	194	55.6	26.32	36.86	0.9068
	Reverse	CCTGTCGGTGGACATAATACG	60.26		55.1
CYP341Sfra1*	Forward	GGCAGAAAATGCGATGAAC	59.22	181	53
	Reverse	AACTGGTGCGAAAATGCTG	59.86		55.4
CYP433A3	Forward	CGGTTTCCATCACAATCCGC	56.8	130	56.8	21.47	35.98	0.8692
	Reverse	TCCCAAACACTGTCTGGGTT	56.5		56.5
CYP341Sfra2*	Forward	TGGGGTCCAGATGTAACTCG	60.91	197	57.4
	Reverse	ACGTCGTTCGGTACTTTTGC	60.18		56.5
CYP433A3*	Forward	ACCGCAATATGTTTGGCCCT	57.5	191	57.5
	Reverse	CCAACTGAAGGAACAATGCTGT	55.8		55.8
CYP412B1*	Forward	GCAGGAACCGATACCACATC	60.35	200	55.6
	Reverse	GCTCCCACAGGAAATAACCTC	59.95		55.4
CYP15A1fra*	Forward	TCAGGCAATTCGGTTTGGGA	57.1	129	57.1
	Reverse	TGGGAATTCCAAAGGCGTCA	57.1		57.1
CYPfra*	Forward	AATACCAAAATGGCGACGAA	52.7	334	52.7
	Reverse	GCCTAATGCTGAATTGCAGA	53.3		53.3
CYP306A1*	Forward	CCATTTACTGGCCGACGTAT	59.85	195	54.8
	Reverse	TCCGATAGACAGGCTTCCAC	60.22		56.3
CYP305F1*	Forward	ACCTCCGTGGTTACCTTTCC	60.23	204	57.2
	Reverse	CCTTCATATTCCTCCGACGTT	60.33		57.1
CYP18A1	Forward	CTTTTCTACCGCGACCTGAC	59.88	202	55.6	21.85	34.68	0.9649
	Reverse	CTTTCCACAGCTTTCCTTGG	59.85		54
CYP12V4	Forward	CAAGAGCGTCTCCTTATTT	57	212	57	21.83	35.19	0.9129
	Reverse	TAGCCATCTCTCTGGTATAA	57		57
CYP314A1	Forward	TATTCCAGTCGGTTCTCAA	58	190	58	21.38	34.28	0.9176
	Reverse	GAGCATGCCTTCAAGTAAG	58		58
CYP12V3	Forward	CCAGTTAGATACGGAATGAA	57	198	57	21.26	34.56	0.8884
	Reverse	CAGAGTATTCGCCACATTA	57		57
CYP301A1	Forward	AGCCTTGGAAGACATTTAG	57	202	57	21.36	34.33	0.9128
	Reverse	GATACTCTGCCTATACATTCC	57		57
CYP315A1	Forward	CAGGTTCCGTTCTGATAAT	57	179	57	22.48	35.94	0.9002
	Reverse	TGCTAGTTTCTTGCCTATAC	57		57
CYP315A1	Forward	TCCTGATATGGAGCAGATA	57	188	57	23.36	34.61	1.0932
	Reverse	GCAGCGAATTTACTTGAAA	57		57
CYP49A1	Forward	TCGAAATGCCCTCATAATC	57	181	57	23.1	35.91	0.9607
	Reverse	GGGTAATCTTGTACGTCAG	57		57
CYP334E7	Forward	GCATTACGTGAAAGGAAAG	57	181	57	21.48	34.29	0.9257
	Reverse	CCTTCGCCAAGTGATATAG	57		57
RferTubulin	Forward	GCTACCTTCATCGGCAACTC	55.8	200	55.8	20.83	31.36	0.9226
	Reverse	CGGTGGCTTCTTGGTATTGT	55.3		55.3
Rferβ-actin	Forward	AAAGGTTCCGTTGCCCTGAA	55	129	57.3	20.88	27.58	0.988
	Reverse	TGGCGTACAAGTCCTTCCTG	55		57
*Excluded, details mentioned in the method.
RNAi Primers
P450		Primer sequences (5' to 3')			Amplicon length (bp)
CYP345J1	Forward	AGACACTACTCCTATTGGAAA			1226
	Reverse	TAATACGACTCACTATAGGGCAGTGGTTCAAATTTTAGTGG
CYP6NR1	Forward	ATGTTAATAATAGTTTTGGTAGC			1467
	Reverse	TAATACGACTCACTATAGGGTATTCGACGGATGTCAAACCA
CYP9Z82	Forward	GTCAAACAATCGAAGCCATG			1497
	Reverse	TAATACGACTCACTATAGGGTGGTGTTGTTTTCTTTAAAATAAACCA
