# Supplementary material for: Global transcriptome profiling and functional analysis reveal that tissue-specific constitutive overexpression of cytochrome P450s confers tolerance to imidacloprid in palm weevils in date palm fields
Source: BMC Genomics. 2019 May 31;20:440. doi: 10.1186/s12864-019-5837-4 (PMC6545022; doi:10.1186/s12864-019-5837-4)
Supplement: Supplementary file 5 — Table S3. Rhynchophorus ferrugineus P450s nomenclature and blastx homology. (XLSX 15 kb) [file 12864_2019_5837_MOESM5_ESM.xlsx]

## Sheet: Table S3 P450 Classification
CYP clan	Nomenclature (Dr. David Nelson)	Contig names	blastx Hit Accession No.	E-Value	Similarity	Bit-Score
Clan 3	CYP6MS2	RferU1	ERL94525	1.74108e-111	61.4035	234.187
	CYP6CR10	RferU5	AFI45030	0	74.1107	568.54
	CYP6BX6	RferU10	ENN77350	1.89718e-151	77.0492	471.855
	CYP6NS1	RferU14	ALD15923	1.06888e-117	79.397	270.011
	CYP6BW20	RferU15	ALD15923	1.68078e-132	79.878	214.542
	CYP6BW21	RferU24	ALD15923	2.59288e-135	71.134	318.931
	CYP6NU1	RferU25	AKZ17694	5.44262e-146	65.1731	439.884
	CYP6BX5	RferU28	KYB26434	5.52222e-93	71.1765	179.104
	CYP6NR1	RferU29	AFI45027	4.12443e-144	65.0794	432.95
	CYP6NV1	RferU31	AFI45035	8.15288e-161	71.1628	473.011
	CYP6DG7	RferU38	AFI45036	7.51237e-154	70.3088	463.381
	CYP6DG2	RferU39	AFI45036	0	79.1165	625.55
	CYP6BW18	RferU41	ALD15891	0	70.2595	544.658
	CYP6BW19	RferU42	ALD15923	2.32185e-163	68.6192	481.485
	CYP6fra2	RferU47	AEL88546	1.80036e-55	81.4433	134.806
	CYP6fra1	RferU55	XP_015840464	2.92276e-59	57.4219	200.29
	CYP6fra4	RferU59	AEW44193	3.3503e-31	62.5	119.783
	CYP6NT1	RferC1312	AFI45041, ERL93977	0	74.1127	555.058
	CYP6fra10	RferC18161	AFI45035	2.00868e-11	72.549	67.3958
	CYP6BW17	RferC18261	AFI45025	0	70.2259	529.635
	CYP6fra5	RferC18569	ERL94525	2.20452e-26	64.1791	112.464
	CYP6fra6	RferC21894	KRT82368	1.27964e-16	53	67.0106
	CYP6CR11	RferC21995	AFI45030	1.80124e-86	75.2137	273.478
	CYP6ABfra9	RferC23577	XP_013192039	6.6191e-89	92.9032	276.944
	CYP6HY3	RferC24987	XP_008200783, EEZ99338	1.47397e-09	81.5789	63.1586
	CYP6AEfra6	RferC28096	XP_013198508	3.91961e-60	93.4579	198.749
	CYP6ABfra10	RferC29183	XP_013192041	1.163e-76	87.7551	245.358
	CYP6fra3	RferC29199	AFI45027	4.46237e-39	66.2069	146.747
	CYP6fra9	RferC30579	NP_001177722, ADH29768	7.19849e-17	75	82.4185
	CYP6fra8	RferC33510	ERL87340	2.0162e-11	61.3333	67.781
	CYP6ABfra11	RferC33511	XP_013190663	2.9826e-42	86.9565	152.91
	CYP6fra7	RferC34724	AGT57854	7.7285e-28	69	107.842
	CYP345J1	RferU21	AFI45008	1.77828e-149	63.9066	449.514
	CYP347E6	RferU26	ALD15929	0	74.0042	575.089
	CYP324B1	RferU43	ALD15916	5.85703e-81	56.051	268.47
	CYP9CS2	RferU2	AFI45047	2.15378e-134	64.6396	412.535
	CYP9Z33	RferU11	AGF69215	2.68733e-145	74.7126	297.745
	CYP9ANfra1	RferU12	ERL91022	2.79799e-160	70.1389	322.013
	CYP9Z86	RferU13	ALD15924	1.44865e-165	73.4899	342.043
	CYP9Z82	RferU19	AFI45047	0	73.4893	581.637
	CYP9Z83	RferU20	AFI45047	1.62389e-162	69.1558	313.923
	CYP9Z85	RferU33	ALD15924	4.61912e-78	68.2819	231.876
	CYP9Z84	RferU48	ALD15924	1.00171e-102	77.4468	286.189
Clan 4	CYP4G185	RferU6	AFI45022	0	81.0376	776.548
	CYP4BD13	RferU7	ALD15912	1.70511e-112	76.3314	228.794
	CYP4Q6	RferU22	ABF06550	2.39012e-131	77.5148	223.402
	CYP4AA1	RferU27	ALD15914	6.54017e-141	67.2996	425.246
	CYP4KX2	RferU30	ENN82036	1.32899e-110	72.3214	345.125
	CYP4BQ9	RferU35	ENN80354	0	75.2688	560.451
	CYP4G186	RferU40	ABF06553	0	87.6325	477.633
	CYP4LE1	RferU46	AHL26982	8.35114e-87	58.2524	281.567
	CYP4LD1	RferU49	AFI45016	9.14418e-109	70.2065	337.035
	CYP4BDfra1	RferU53	ERL87063	3.32543e-48	67.9245	169.474
	CYP4BDfra2	RferU58	ALD15912	1.8664e-32	71.5596	130.954
	CYP4DV1	RferC402	ABF06551	4.93153e-58	64.5038	203.756
	CYP4G187	RferC4897	XP_013185828	0	97.8456	1043.11
	CYP4BD12	RferC9515	ALD15912	0	71.19	541.962
	CYP341Sfra1	RferC18014	XP_013196715	1.6779e-40	73.6	150.984
	CYP433A3	RferC26591	XP_015833627	1.20374e-23	66.0377	103.99
	CYP341Sfra2	RferC32960	XP_013196716	5.96568e-57	77.027	192.971
	CYP433A3	RferC35523	XP_972577, EFA04629	1.43036e-14	70.8861	76.2554
	CYP412B1	RferU3	AKZ17714	5.71569e-126	64.488	388.652
	CYP349K1	RferU8	ALD15915	3.91123e-71	77.2487	238.039
	CYP15A1fra	RferC23468	KOC61548.1	5e-17	0.51	83.2
	CYP410fra	RferC30851	ENN81467	4.5338e-19	62.7119	90.8929
	CYP326B1	RferC4152	AFI45013	1.55388e-46	62.201	159.458
Clan2	CYP306A1	RferU4	AGT57833	1.36965e-129	72.4719	349.362
	CYP305F1	RferU23	ALD15904	4.85286e-132	67.5799	245.358
	CYP18A1	RferU36	ALD15928	0	91.423	863.988
Mitochondrial Clan	CYP12V4	RferU16	AKZ17682	2.79926e-175	67.6806	515.383
	CYP314A1	RferU34	ENN80714	3.4252e-75	88.5906	242.276
	CYP12V3	RferU37	AKZ17682	0	71.3163	564.688
	CYP301A1	RferU44	ALD15930	0	83.1361	484.952
	CYP315A1	RferU51	ENN78445	6.29162e-73	75.8454	239.58
	CYP315A1	RferU32	KRT79716	1.04738e-52	57.732	141.354
	CYP49A1	RferC12488	AFI45015	0	87.2928	839.336
	CYP334E7	RferC10039	ENN82406	0	86.1233	699.508
